# Supplementary material for: Redox-Dependent Modulation of Human Liver Progenitor Cell Line Fate
Source: Int J Mol Sci. 2023 Jan 18;24(3):1934. doi: 10.3390/ijms24031934 (PMC9916526; doi:10.3390/ijms24031934)
Supplement: Supplementary file 1 [file ijms-24-01934-s001.zip]

Archive with 1 entries (1 files):
- ijms-2180236-supplementary.pdf
